# Supplementary material for: N-Acetylcysteine Regenerates In Vivo Mercaptoalbumin
Source: Antioxidants (Basel). 2022 Sep 6;11(9):1758. doi: 10.3390/antiox11091758 (PMC9495570; doi:10.3390/antiox11091758)
Supplement: Supplementary file 1 [file antioxidants-11-01758-s001.zip]

Archive with 1 entries (1 files):
- antioxidants-1893292-supplementary.pdf
